# Supplementary material for: Gut Microbiome Dysbiosis in COVID-19: A Systematic Review and Meta-Analysis of Diversity Indices, Taxa Alterations, and Mortality Risk
Source: Microorganisms. 2025 Nov 11;13(11):2570. doi: 10.3390/microorganisms13112570 (PMC12654655; doi:10.3390/microorganisms13112570)
Supplement: Supplementary file 1 [file microorganisms-13-02570-s001.zip]

Archive with 1 entries (1 files):
- microorganisms-3944344-supplementary.pdf
